# Supplementary material for: Cost-Effectiveness of PET/CT Surveillance Schedules to Detect Distant Recurrence of Resected Stage III Melanoma
Source: Int J Environ Res Public Health. 2022 Feb 17;19(4):2331. doi: 10.3390/ijerph19042331 (PMC8872338; doi:10.3390/ijerph19042331)
Supplement: Supplementary file 1 [file ijerph-19-02331-s001.zip]

Archive with 1 entries (1 files):
- ijerph-1498893-supplementary.pdf
